# Supplementary material for: Experimental Comparative Analysis of the Effectiveness and Cleaning Performance of Conventional and Eco-Friendly Disinfectants Available in Romania
Source: Dent J (Basel). 2026 Mar 11;14(3):159. doi: 10.3390/dj14030159 (PMC13024747; doi:10.3390/dj14030159)
Supplement: Supplementary file 1 [file dentistry-14-00159-s001.zip]

Archive with 1 entries (1 files):
- dentistry-4128711-supplementary.pdf
